# Supplementary material for: Co0.9Co0.1S Nanorods with an Internal Electric Field and Photothermal Effect Synergistically for Boosting Photocatalytic H2 Evolution
Source: Int J Mol Sci. 2022 Aug 28;23(17):9756. doi: 10.3390/ijms23179756 (PMC9456290; doi:10.3390/ijms23179756)
Supplement: Supplementary file 1 [file ijms-23-09756-s001.zip]

Archive with 2 entries (2 files):
- Supplementary Materials.pdf
- video S1.mp4
